# Supplementary material for: Endoscopic Closure After Colorectal ESD: A Literature Review and Meta-Analysis on Its Efficacy in Preventing Adverse Events
Source: Diagnostics (Basel). 2026 Jul 8;16(14):2148. doi: 10.3390/diagnostics16142148 (PMC13408305; doi:10.3390/diagnostics16142148)
Supplement: Supplementary file 1 [file diagnostics-16-02148-s001.zip]

Archive with 1 entries (1 files):
- diagnostics-4330911-supplementary.pdf
